# Supplementary material for: No difference in anti-spike antibody and surrogate viral neutralization following SARS-CoV-2 booster vaccination in persons with HIV compared to controls (CO-HIV Study)
Source: Front Immunol. 2023 Jan 9;13:1048776. doi: 10.3389/fimmu.2022.1048776 (PMC9868861; doi:10.3389/fimmu.2022.1048776)
Supplement: Supplementary Figure 1 — Quantitative IgG Response to spike amongst different variants (WT, omicron, delta) and IgG to nucleocapsid comparing PLWH to controls (males only). Dashed line indicates the group median value. [file DataSheet_1.zip]

Archive with 17 entries (17 files):
- COHIVSupplementalFigure1.tif
- COHIVSupplementalFigure2.zip
- COHIVSupplementalFigure3.zip
- COHIVSupplementalFigure4.zip
- COHIVSupplementalFigure5.zip
- COHIVSupplementalFigure6.zip
- COHIVSupplementalFigure7.zip
- COHIVSupplementalFigure8.zip
- COHIVSupplementalFigure9.zip
- COHIVSupplementalFigure10.zip
- COHIVSupplementalFigure11.zip
- COHIVSupplementalFigure12.zip
- COHIVSupplementalFigure13.zip
- COHIVSupplementalFigure14.zip
- COHIVSupplementalFigure16.zip
- COHIVSupplementalTable.zip
- COHIVSupplementalFigure15.zip
